# Supplementary material for: A Novel Mutation in β Integrin Reveals an Integrin-Mediated Interaction between the Extracellular Matrix and cki-1/p27KIP1
Source: PLoS One. 2012 Aug 6;7(8):e42425. doi: 10.1371/journal.pone.0042425 (PMC3412830; doi:10.1371/journal.pone.0042425)
Supplement: Table S1 — ImageJ analysis data. (XLSX) [file pone.0042425.s003.xlsx]

## Sheet: Sheet1
Kihira et al.
Supplementary Table 1.
ImageJ Analysis for Figure 3A
Lane	Integrated denstiy	CKI-1 intensity (/UNC-54)
1	1.037	1
2	10.18	9.819
RNAi gene (Figure 3B)		CKI-1 intensity(/MH33)
1	L4440	1
2	pat-3/ β integrin	2.997
3	ina-1 /α integrin	1.768
4	unc-97/ PINCH	1.976
5	unc-52/ perlecan	3.034
6	pat-6/ parvin	2.469
7	let-2/ collagen IV	2.356
8	unc-112/kindlin	1.376
RNAi gene (Figure 3C)		CKI-1 intensity(/MH33)
1	L4440	1
2	rbx-1/ROC1	1.01
3	cul-4/CUL4	0.791039
4	skpt-1/SKP2	1.33854
5	lin-23/F-Box	1.4815
6	cul-1/CUL1	1.1335
ImageJ Analysis for Figure 4A
	Integrated Density
Lane	GAPDH RNA	cki-1 RNA	pat-3 RNA
1	79235	68849	92784
2	80319	72458	91895 (Top)
			66150 (Bottom)
ImageJ Analysis for Figure 4B
Lane	Integrated Density
	GAPDH RNA	cki-1 RNA	pat-3 RNA
1	14285	17008	10431
2	13272	17887	14353
3	12257	19165	12852 (Top)
			8478(Bottom)
ImageJ analysis of Figure S1A
pat-3 (+) ncl-1 RNAi		Intensity	nucleolus/ nucleus
cell 1	nucleus	1606	0.249689
	nucleolus	401
cell 2	nucleus	1827	0.315818
	nucleolus	577
cell 3	nucleus	1410	0.28227
	nucleolus	398
cell 4	nucleus	1460	0.241096
	nucleolus	352
cell 5	nucleus	1753	0.326868
	nucleolus	573
Average (Nucleolus/Nucleus)			0.283
ImageJ analysis of Figure S1B
pat-3 (+) control RNAi		Intensity	nucleolus/ nucleus
cell 1	nucleus	3277	0.10772
	nucleolus	353
cell 2	nucleus	2511	0.139387
	nucleolus	350
cell 3	nucleus	2547	0.0985473
	nucleolus	251
cell 4	nucleus	2613	0.124761
	nucleolus	326
cell 5	nucleus	3421	0.116633
	nucleolus	399
Average (Nucleolus/Nucleus)			0.117
Figure S2.	Graph A.
RNAi	L4440	pat-3	ina-1	unc-97	unc-52	pat-6	let-2	unc-112
Average thrashes per 30 sec.	25	5.8	11.6	5.2	8.8	11	18.9	7.3
SD	2.20048	2.04167	3.31504	1.82382	2.33057	1.71679	2.07491	2.43007
SE	0.696354	0.646098	1.04906	0.577158	0.737524	0.543288	0.656618	0.769011
Figure S2.	Graph B.
RNAi	L4440	rbx-1	cul-4	skpt-1	lin-23	cul-1
Average thrashes per 30 sec.	25	17.6	19.2	18.6	20.8	22.4
SD	2.20048	3.18549	2.58742	2.87274	2.04167	3.18549
SE	0.696354	1.00807	0.818803	0.909095	0.646098	1.00807
